# Supplementary material for: Clinical Characteristics and Surgical Outcomes of Bilateral Sequential Rhegmatogenous Retinal Detachment
Source: J Clin Med. 2025 Nov 13;14(22):8036. doi: 10.3390/jcm14228036 (PMC12653507; doi:10.3390/jcm14228036)
Supplement: Supplementary file 1 [file jcm-14-08036-s001.zip]

Archive with 1 entries (1 files):
- jcm-3937356-supplementary.pdf
